# Supplementary material for: Prospection of Peptide Inhibitors of Thrombin from Diverse Origins Using a Machine Learning Pipeline
Source: Bioengineering (Basel). 2023 Nov 9;10(11):1300. doi: 10.3390/bioengineering10111300 (PMC10669389; doi:10.3390/bioengineering10111300)
Supplement: Supplementary file 1 [file bioengineering-10-01300-s001.zip]

Archive with 1 entries (1 files):
- bioengineering-2637560-supplementary.docx
